# Supplementary material for: MdbZIP44–MdCPRF2-like–Mdα-GP2 regulate starch and sugar metabolism in apple under nitrogen supply
Source: Hortic Res. 2024 Mar 15;11(5):uhae072. doi: 10.1093/hr/uhae072 (PMC11079487; doi:10.1093/hr/uhae072)
Supplement: Web_Material_uhae072 [file web_material_uhae072.zip]

Archive with 5 entries (5 files):
- Fig.S1.png
- Fig.S2.jpg
- Fig.S3.png
- Table S1.docx
- Table S2.docx
